# Supplementary material for: Age-Related Decline in Gangliosides GM1 and GD1a in Non-CNS Tissues of Normal Mice: Implications for Peripheral Symptoms of Parkinson’s Disease
Source: Biomedicines. 2023 Jan 14;11(1):209. doi: 10.3390/biomedicines11010209 (PMC9855670; doi:10.3390/biomedicines11010209)
Supplement: Supplementary file 1 [file biomedicines-11-00209-s001.zip]

Archive with 1 entries (1 files):
- biomedicines-2071655-supplementary.pdf
